# Supplementary material for: A natural histone H2A variant lacking the Bub1 phosphorylation site and regulated depletion of centromeric histone CENP-A foster evolvability in Candida albicans
Source: PLoS Biol. 2019 Jun 21;17(6):e3000331. doi: 10.1371/journal.pbio.3000331 (PMC6613695; doi:10.1371/journal.pbio.3000331)
Supplement: S2 Table — qPCR and primers specific to C. albicans Chromosomes 1 and 7 were used to quantify chromosome abundance in the indicated diploid strains. Loss of Chromosome 7 was inferred from depletion relative to the Chromosome 1 reference. qPCR, quantitative PCR. (XLSX) [file pbio.3000331.s009.xlsx]

## Sheet: Sheet1
Table S2. Assessment of arginine auxotrophy vs. loss of Chromosome 7
Parental strain	Phenotype on Arg dropout medium	Loss of Chromosome 7 by qPCR?
WT diploid [11,22]	Auxotroph	Yes
WT diploid [11,22]	Auxotroph	Yes
WT diploid [11,22]	Auxotroph	Yes
WT diploid [11,22]	Auxotroph	Yes (left arm only)
[22,22]	Prototroph	No
[22,22]	Prototroph	No
[22,22]	Prototroph	No
[11,11]	Auxotroph	Yes
[11,11]	Auxotroph	Yes
[11,11]	Auxotroph	Yes
[11,11]	Auxotroph	Yes
[11,11]	Auxotroph	Yes
