# Supplementary material for: A natural histone H2A variant lacking the Bub1 phosphorylation site and regulated depletion of centromeric histone CENP-A foster evolvability in Candida albicans
Source: PLoS Biol. 2019 Jun 21;17(6):e3000331. doi: 10.1371/journal.pbio.3000331 (PMC6613695; doi:10.1371/journal.pbio.3000331)
Supplement: S3 Table — (XLSX) [file pbio.3000331.s010.xlsx]

## Sheet: Sheet1
Table S3. Strains used in this study
Strain Name	Nickname	[H2A.1, H2A.2] ploidy	Genotype
SN152	WT Leu- His- Arg-	[11,22] diploid	H2A.1/H2A.1, H2A.2/H2A.2, leu2Δ/leu2Δ, his1Δ/his1Δ, arg4Δ/arg4Δ, ura3Δ/URA3, iro1Δ/IRO1, MTLa/MTLα
SN425	WT Leu+ His+ Arg+	[11,22] diploid	H2A.1/H2A.1, H2A.2/H2A.2, leu2Δ/C.d.LEU2, his1Δ/C.d.HIS1, arg4Δ/C.d.ARG4, ura3Δ/URA3, iro1Δ/IRO1, MTLa/MTLα
SN250	WT His+ Leu+ Arg-	[11,22] diploid	H2A.1/H2A.1, H2A.2/H2A.2, leu2Δ/C.d.LEU2, his1Δ/C.d.HIS1, arg4Δ/arg4Δ, ura3Δ/URA3, iro1Δ/IRO1, MTLa/MTLα
SN1559	h2a.1ΔΔ	[--,222] aneuploid	h2a.1Δ::C.m.LEU2/h2a.1Δ::C.d.HIS1, H2A.2/H2A.2/H2A.2, leu2Δ/leu2Δ, his1Δ/his1Δ, arg4Δ/arg4Δ, ura3Δ/URA3, iro1Δ/IRO1, MTLa/MTLα; strain is diploid except for three copies of Chromosome 3
SN1561	h2a.2ΔΔ	[11,--] diploid	H2A.1/H2A.1, h2a.2Δ::C.m.LEU2/h2a.2Δ::C.d.HIS1, leu2Δ/C.d.LEU2, his1Δ/C.d.HIS1, arg4Δ/C.d.ARG4, ura3Δ/URA3, iro1Δ/IRO1, MTLa/MTLα
SN1563	h2b.1ΔΔ	[11,222] aneuploid	h2b.1Δ::C.m.LEU2/h2b.1Δ::C.d.HIS1, H2A.1/H2A.1, H2A.2/H2A.2/H2A.2, leu2Δ/leu2Δ, his1Δ/his1Δ, arg4Δ/arg4Δ, ura3Δ/URA3, iro1Δ/IRO1, MTLa/MTLα; strain is diploid except for three copies of Chromosome 3
SN1565	h2b.2ΔΔ	[11,22] diploid	h2b.2Δ::C.m.LEU2/h2b.2Δ::C.d.HIS1, H2A.1/H2A.1, H2A.2/H2A.2, leu2Δ/leu2Δ, his1Δ/his1Δ, arg4Δ/arg4Δ, ura3Δ/URA3, iro1Δ/IRO1, MTLa/MTLα
SN1566	[11,11] diploid	[11,11] diploid	H2A.1/H2A.1, h2a.2Δ::H2A.1-FRT/h2a.2Δ::H2A.1-FRT, leu2Δ/C.d.LEU2, his1Δ/C.d.HIS1, arg4Δ/arg4Δ, ura3Δ/URA3, iro1Δ/IRO1, MTLa/MTLα
SN1608	[1-,11] diploid	[1-,11] diploid	H2A.1/h2a.1Δ::C.m. LEU2, h2a.2Δ::H2A.1-FRT/h2a.2Δ::H2A.1-FRT, leu2Δ/leu2Δ, his1Δ/his1Δ, arg4Δ/arg4Δ, ura3Δ/URA3, iro1Δ/IRO1, MTLa/MTLα
SN1609	[--,11] diploid	[--,11] diploid	h2a.1Δ::C.m.LEU2/h2a.1Δ::C.d.HIS1, h2a.2Δ::H2A.1-FRT/h2a.2Δ::H2A.1-FRT, leu2Δ/leu2Δ, his1Δ/his1Δ, arg4Δ/arg4Δ, ura3Δ/URA3, iro1Δ/IRO1, MTLa/MTLα
SN1567	[22,22] diploid	[22,22] diploid	h2a.1Δ::H2A.2-FRT/h2a.1Δ::H2A.2-FRT, H2A.2/H2A.2, leu2Δ/leu2Δ, his1Δ/his1Δ, arg4Δ/arg4Δ, ura3Δ/URA3, iro1Δ/IRO1, MTLa/MTLα
SN1610	[22,2-] diploid	[22,2-] diploid	h2a.1Δ::H2A.2-FRT/h2a.1Δ::H2A.2-FRT, h2a.2Δ::C.m. LEU2/H2A.2, leu2Δ/leu2Δ, his1Δ/his1Δ, arg4Δ/arg4Δ, ura3Δ/URA3, iro1Δ/IRO1, MTLa/MTLα
SN1568	bub1ΔΔ	[11,22] diploid	bub1Δ::C.m.LEU2/bub1Δ::C.d.HIS1, H2A.1/H2A.1, H2A.2/H2A.2, leu2Δ/leu2Δ, his1Δ/his1Δ, arg4Δ/arg4Δ, ura3Δ/URA3, iro1Δ/IRO1, MTLa/MTLα
SN1570	sgo1ΔΔ	[11,22] diploid	sgo1Δ::C.m.LEU2/sgoΔ::C.d.HIS1, H2A.1/H2A.1, H2A.2/H2A.2, leu2Δ/leu2Δ, his1Δ/his1Δ, arg4Δ/arg4Δ, ura3Δ/URA3, iro1Δ/IRO1, MTLa/MTLα
SN1572	WT Leu- His- Arg+	[11,22] diploid	leu2Δ/leu2Δ, his1Δ/his1Δ, arg4Δ/C.d.ARG4, ura3Δ/URA3, iro1Δ/IRO1, MTLa/MTLα
SN1573	[11,11] diploid Arg+	[11,11] diploid	H2A.1/H2A.1, h2a.2Δ::H2A.1-FRT/h2a.2Δ::H2A.1-FRT, leu2Δ/leu2Δ, his1Δ/his1Δ, arg4Δ/C.d.ARG4, ura3Δ/URA3, iro1Δ/IRO1, MTLa/MTLα
SN1574	[22,22] diploid Arg+	[22,22] diploid	h2a.1Δ::H2A.2-FRT/h2a.1Δ::H2A.2-FRT, H2A.2/H2A.2, leu2Δ/leu2Δ, his1Δ/his1Δ, arg4Δ/C.d.ARG4, ura3Δ/URA3, iro1Δ/IRO1, MTLa/MTLα
SN1575	bub1 Arg+	[11,22] diploid	bub1Δ::C.m.LEU2/bub1Δ::C.d.HIS1, H2A.1/H2A.1, H2A.2/H2A.2, leu2Δ/leu2Δ, his1Δ/his1Δ, arg4Δ/C.d.ARG4, ura3Δ/URA3, iro1Δ/IRO1, MTLa/MTLα
SN1576	sgo1 Arg+	[11,22] diploid	sgo1Δ::C.m.LEU2/sgoΔ::C.d.HIS1, H2A.1/H2A.1, H2A.2/H2A.2, leu2Δ/leu2Δ, his1Δ/his1Δ, arg4Δ/C.d.ARG4, ura3Δ/URA3, iro1Δ/IRO1, MTLa/MTLα
QMY85 (SN1577)	TetO-TetR-YFP WT	[11,22] diploid	H2A.1/H2A.1, H2A.2/H2A.2, leu2Δ/leu2Δ::TetR-YFP-C.m.LEU2, his1Δ/his1Δ::TetO(~120 copies)-C.d.HIS1, ura3Δ/URA3, iro1Δ/IRO1, MTLa/MTLα; the TetR-YFP fusion is optimized for C. albicans codon usage, contains an NLS, and is expressed using a SNU114 promoter and ADH1 terminator
SN1578	TetO-TetR-YFP h2a.2ΔΔ	[11,--] diploid	H2A.1/H2A.1, h2a.2Δ::FRT/h2a.2Δ::FLP-SAT-FRT, leu2Δ/leu2Δ::TetR-YFP-C.m.LEU2, his1Δ/his1Δ::TetO(~120 copies)-C.d.HIS1, ura3Δ/URA3, iro1Δ/IRO1, MTLa/MTLα; the TetR-YFP fusion is optimized for C. albicans codon usage, contains an NLS, and is expressed using a SNU114 promoter and ADH1 terminator
SN1579	[11,11] diploid diploid MTLa	[11,11] diploid	H2A.1/H2A.1, h2a.2Δ::H2A.1-FRT/h2a.2Δ::H2A.1-FRT, leu2Δ/leu2Δ, ura3Δ/URA3, his1Δ/his1Δ, arg4Δ/arg4Δ, iro1Δ/IRO1, MTLa/mtlαΔ::C.d.ARG4
SN1580	[11,11] diploid MTLalpha	[11,11] diploid	H2A.1/H2A.1, h2a.2Δ::H2A.1-FRT/h2a.2Δ::H2A.1-FRT, leu2Δ/leu2Δ, ura3Δ/URA3, his1Δ/his1Δ, arg4Δ/arg4Δ, iro1Δ/IRO1, mtlaΔ::C.d. HIS1/MTLα
SN1581	[22,22] diploid MTLa	[22,22] diploid	h2a.1Δ::H2A.2-FRT/h2a.1Δ::H2A.2-FRT, H2A.2/H2A.2, leu2Δ/leu2Δ, ura3Δ/URA3, his1Δ/his1Δ, arg4Δ/arg4Δ, iro1Δ/IRO1, MTLa/mtlαΔ::C.d.ARG4
SN1582	[22,22] diploid MTLalpha	[22,22] diploid	h2a.1Δ::H2A.2-FRT/h2a.1Δ::H2A.2-FRT, H2A.2/H2A.2, leu2Δ/leu2Δ, ura3Δ/URA3, his1Δ/his1Δ, arg4Δ/arg4Δ, iro1Δ/IRO1, mtlaΔ::C.d. HIS1/MTLα
SN1583	WT H2A.2-FLAG	[11,22] diploid	H2A.1/H2A.1, H2A.2/H2A.2-FLAG-FRT, leu2Δ/leu2Δ, ura3Δ/URA3, his1Δ/his1Δ, arg4Δ/arg4Δ, iro1Δ/IRO1, MTLa/MTLα
SN1584	[2,2] diploid H2A.2-FLAG MTLa	[11,22] diploid	H2A.1/H2A.1, H2A.2/H2A.2-FLAG-FRT, leu2Δ/leu2Δ, ura3Δ/URA3, his1Δ/his1Δ, arg4Δ/arg4Δ, iro1Δ/IRO1, mtlaΔ::C.m.LEU2/MTLα
SN1585	[2,2] diploid H2A.2-FLAG MTLalpha	[11,22] diploid	H2A.1/H2A.1, H2A.2/H2A.2-FLAG-FRT, leu2Δ/leu2Δ, ura3Δ/URA3, his1Δ/his1Δ, arg4Δ/arg4Δ, iro1Δ/IRO1, MTLa/mtlαΔ::C.d.ARG4
SN1588	WT tetraploid	[1111,2222] tetraploid	Mating product of SN1008+SN1038; H2A.1/H2A.1/H2A.1/H2A.1, H2A.2/H2A.2/H2A.2/H2A.2, leu2Δ/leu2::SAT1/leu2Δ/leu2::SAT1, his1Δ/his1Δ/his1Δ/his1Δ, arg4Δ/arg4Δ/arg4Δ/arg4Δ, ura3Δ/URA3/ura3Δ/URA3, iro1Δ/IRO1/iro1Δ/IRO1, MTLa/mtlαΔ::C.d.ARG4/mtlaΔ::C.d.HIS1/MTLα
SN1589	WT tetraploid H2A.2-FLAG	[1111,2222] tetraploid	Mating product of SN1584 + SN1585; H2A.1/H2A.1/H2A.1/H2A.1, H2A.2/H2A.2-FLAG-FRT/H2A.2/H2A.2-FLAG-FRT, leu2Δ/leu2Δ/leu2Δ/leu2Δ, ura3Δ/URA3/ura3Δ/URA3, his1Δ/his1Δ/his1Δ/his1Δ, arg4Δ/arg4Δ/arg4Δ/arg4Δ, iro1Δ/IRO1/iro1Δ/IRO1, mtlaΔ::C.m.LEU2/MTLα/MTLa/mtlαΔ::C.d.ARG4
SN1590	[1111,1111] tetraploid	[1111,1111] tetraploid	Mating product of SN1579 + 1580; H2A.1/H2A.1/H2A.1/H2A.1, h2a.2Δ::H2A.1-FRT/h2a.2Δ::H2A.1-FRT/h2a.2Δ::H2A.1-FRT/h2a.2Δ::H2A.1-FRT, leu2Δ/leu2Δ/leu2Δ/leu2Δ, his1Δ/his1Δ/his1Δ/his1Δ, arg4Δ/arg4Δ/arg4Δ/arg4Δ, ura3Δ/URA3/ura3Δ/URA3, iro1Δ/IRO1/iro1Δ/IRO1, mtlaΔ::C.d.HIS1/MTLα/MTLa/mtlαΔ::C.d.ARG4
SN1591	[2222,2222] tetraploid	[2222,2222] tetraploid	Mating product of SN1581 + 1582; h2a.1Δ::H2A.2-FRT/h2a.1Δ::H2A.2-FRT/h2a.1Δ::H2A.2-FRT/h2a.1Δ::H2A.2-FRT, leu2Δ/leu2Δ/leu2Δ/leu2Δ, his1Δ/his1Δ/his1Δ/his1Δ, arg4Δ/arg4Δ/arg4Δ/arg4Δ, ura3Δ/URA3/ura3Δ/URA3, iro1Δ/IRO1/iro1Δ/IRO1, MTLa/mtlαΔ::C.d.ARG4/mtlaΔ::C.d.HIS1/MTLα
SN1008	MTLα opaque	[11,22] diploid	H2A.1/H2A.1, H2A.2/H2A.2, leu2Δ/leu2::SAT1, his1Δ/his1Δ, arg4Δ/arg4Δ, ura3Δ/URA3, iro1Δ/IRO1, mtlaΔ::C.d.HIS1/MTLα
SN1038	MTLa opaque	[11,22] diploid	H2A.1/H2A.1, H2A.2/H2A.2, leu2Δ/leu2::SAT1, his1Δ/his1Δ, arg4Δ/arg4Δ, ura3Δ/URA3, iro1Δ/IRO1, MTLa/mtlαΔ::C.d.ARG4
SN1592	h2a.1 het	[1-,22] diploid	H2A.1/h2a.1Δ::C.d.HIS1, H2A.2/H2A.2, leu2Δ/leu2Δ, his1Δ/his1Δ, arg4Δ/arg4Δ, ura3Δ/URA3, iro1Δ/IRO1, MTLa/MTLα
SN1594	h2a.2 het	[11,2-] diploid	H2A.1/H2A.1, H2A.2/h2a.2Δ::C.d.HIS1, leu2Δ/leu2Δ, his1Δ/his1Δ, arg4Δ/arg4Δ, ura3Δ/URA3, iro1Δ/IRO1, MTLa/MTLα
SN1596	h2b.1 het	[11,22] diploid	H2B.1/h2b.1Δ::C.d.HIS1, H2B.2/H2B.2, H2A.1/H2A.1, H2A.2/H2A.2, leu2Δ/leu2Δ, his1Δ/his1Δ, arg4Δ/arg4Δ, ura3Δ/URA3, iro1Δ/IRO1, MTLa/MTLα
SN1598	h2b.2 het	[11,22] diploid	H2B.1/H2B.1, H2B.2/h2b.2Δ::C.d.HIS1, H2A.1/H2A.1, H2A.2/H2A.2, leu2Δ/leu2Δ, his1Δ/his1Δ, arg4Δ/arg4Δ, ura3Δ/URA3, iro1Δ/IRO1, MTLa/MTLα
SN1600	bub1 het	[11,22] diploid	BUB1/bub1Δ::C.d.HIS1, H2A.1/H2A.1, H2A.2/H2A.2, leu2Δ/leu2Δ, his1Δ/his1Δ, arg4Δ/arg4Δ, ura3Δ/URA3, iro1Δ/IRO1, MTLa/MTLα
SN1602	sgo1 het	[11,22] diploid	SGO1/sgoΔ::C.d.HIS1, H2A.1/H2A.1, H2A.2/H2A.2, leu2Δ/leu2Δ, his1Δ/his1Δ, arg4Δ/arg4Δ, ura3Δ/URA3, iro1Δ/IRO1, MTLa/MTLα
SN1604	[11,12] diploid	[11,12] diploid	H2A.1/H2A.1, h2a.2Δ::H2A.1-FRT/H2A.2, leu2Δ/leu2Δ, his1Δ/his1Δ, arg4Δ/arg4Δ, ura3Δ/URA3, iro1Δ/IRO1, MTLa/MTLα
SN1605	[12,22] diploid	[12,22] diploid	h2a.1Δ::H2A.2-FRT/H2A.1, H2A.2/H2A.2, leu2Δ/leu2Δ, his1Δ/his1Δ, arg4Δ/arg4Δ, ura3Δ/URA3, iro1Δ/IRO1, MTLa/MTLα
SN1643	[11,--] diploid + H2A.2	[11,--] diploid + H2A.2 (on Ch7)	H2A.1/H2A.1, h2a.2Δ::C.m.LEU2/h2a.2ΔC.d.HIS1, leu2Δ/leu2Δ::H2A.2-C.d.ARG4, his1Δ/his1Δ, arg4Δ/arg4Δ, ura3Δ/URA3, iro1Δ/IRO1, MTLa/MTLα
SN1644	[11,--] diploid + H2A.2 S121A	[11,--] diploid + H2A.2 S121A (on Ch7)	H2A.1/H2A.1, h2a.2Δ::C.m.LEU2/h2a.2ΔC.d.HIS1, leu2Δ/leu2Δ::H2A.2(S121A)-C.d.ARG4, his1Δ/his1Δ, arg4Δ/arg4Δ, ura3Δ/URA3, iro1Δ/IRO1, MTLa/MTLα
