# Supplementary material for: A natural histone H2A variant lacking the Bub1 phosphorylation site and regulated depletion of centromeric histone CENP-A foster evolvability in Candida albicans
Source: PLoS Biol. 2019 Jun 21;17(6):e3000331. doi: 10.1371/journal.pbio.3000331 (PMC6613695; doi:10.1371/journal.pbio.3000331)
Supplement: S4 Table — (XLSX) [file pbio.3000331.s011.xlsx]

## Sheet: Sheet1
Table S4. Plasmids used in this study
Plasmid	Insert	Use	Selectable Markers	Reference
pJD1	XmaI site-MTL flank-ARG4-MTL flank-XmaI site	Deletion of MTLalpha locus	AmpR, ScURA3, ARG4	PMID23637598
pSFS2	C. albicans-optimized FLP and SAT genes	FLP-SAT-containing template used in construction of pSN379, pSN380, pSN383	CmR	PMID15474295
pADH52	template with 6His-FLAG epitope	Creation of FLAG-tagged H2A.2	AmpR, ScURA3, NatR	PMID20946834
pSN379	PmeI site-300 bp upstream of H2A.1 ORF-H2A.2 ORF-FLPSAT-300 bp downstream of H2A.1 ORF-PmeI site	Swapping H2A.2 ORF for H2A.1	AmpR, ScURA3, NatR	this study
pSN380	PmeI site-300 bp upstream of H2A.2 ORF-H2A.1-FLPSAT-300 bp bp downstream of H2A.2 ORF-PmeI site	Swapping H2A.1 ORF for H2A.2	AmpR, ScURA3, NatR	this study
pSN381	PmeI-LEU2 5' flank-H2A.2 and 1000bp 5' and 3'- C.d.ARG4-Leu2 3' flank- PmeI	Complementation with H2A.2 2a.2	AmpR, ScURA3, NatR	this study
pSN382	PmeI-LEU2 5' flank-H2A.2 with S121A mutation, and 1000bp 5' and 3'- C.d.ARG4-Leu2 3' flank- PmeI	Complementation with H2A.2 S121A	AmpR, ScURA3, NatR	this study
pSN383	300 bp upstream of H2A.2 ORF- FLPSAT-300 bp downstream of H2A.2 ORF	Disruption of H2A.2 deletion in QM85	AmpR, ScURA3, NatR	this study
