# Supplementary material for: A natural histone H2A variant lacking the Bub1 phosphorylation site and regulated depletion of centromeric histone CENP-A foster evolvability in Candida albicans
Source: PLoS Biol. 2019 Jun 21;17(6):e3000331. doi: 10.1371/journal.pbio.3000331 (PMC6613695; doi:10.1371/journal.pbio.3000331)
Supplement: S5 Table — (XLSX) [file pbio.3000331.s012.xlsx]

## Sheet: Sheet1
Table S5. Primers used in this study
Primer	Sequence	Purpose
SNO2543	GACAAGAGAGAGAAGGAGAG	H2A.2 KO up flank
SNO2544	CACGGCGCGCCTAGCAGCGGGCTTTACCTTTACCACC	H2A.2 KO up flank
SNO2545	GTCAGCGGCCGCATCCCTGCGGTGTTAAGGCTTCTCAAG	H2A.2 KO down flank
SNO2546	GCCAGCACCAACCACC	H2A.2 KO down flank
SNO2547	TAACCAAATACCAAGTTCTG	H2A.2 up check
SNO2603	CTCATCTACTTCTCTGTGC	H2A.2 down check
SNO2549	CTACGCTCAGAGAATCGG	H2A.2 qPCR/ORF-check
SNO2550	GTTGTCTCTGGCAGCG	H2A.2 qPCR/ORF-check
SNO2657	GAGAGCGGGAGTGGAGAAC	H2A.1 KO up flank
SNO2658	CACGGCGCGCCTAGCAGCGGGCTTTTCCTTTACCACCTG	H2A.1 KO up flank
SNO2659	GTCAGCGGCCGCATCCCTGCCAGGTGCCGCTTCTCAAG	H2A.1 KO down flank
SNO2660	CATTAGCGAGAGTATAACC	H2A.1 KO down flank
SNO2661	GCACAAGAGAGAAAGAG	H2A.1 up check
SNO2662	CTTGATAATGATGTTTCCAAC	H2A.2 down check
SNO2735	GCTGCTAGAGATAACAAAAAATC	H2A.1 qPCR/ORF-check
SNO2736	GGCACCTGCTTTAGCTTTC	H2A.1 qPCR/ORF-check
SNO2876	CTTTTAATCAATAATGGC	H3 qPCR
SNO2877	CTATCCTATCTTATCCTGTCT	H3 qPCR
SNO2665	CTACTTTCTATTGTGTGCG	H2B.2 KO up flank
SNO2666	CACGGCGCGCCTAGCAGCGGGTGAAGTATTAGTTGTTTGG	H2B.2 KO up flank
SNO2667	GTCAGCGGCCGCATCCCTGCGTGATGGATCTTGTATTGTC	H2B.2 KO down flank
SNO2668	ATCGTTGAACTTGGAACC	H2B.2 KO down flank
SNO2669	GGCAAACTATGCTGTAT	H2B.2 KO up check
SNO2670	TGGTTTGAAAAGTGTCC	H2B.2 KO down check
SNO2729	CAAACACATCCAGACACTGGTATC	H2B.2 qPCR/ORF check
SNO2730	GGAGGCTTCGGTGGCAA	H2B.2 qPCR/ORF check
SNO2748	GTGCCACCAAGAAGAGAG	H2B.1 up flank
SNO2749	CACGGCGCGCCTAGCAGCGGGCTGGTTTCTTTTCTGC	H2B.1 up flank
SNO2750	GTCAGCGGCCGCATCCCTGCGAGCTGTTACCAAATACTC	H2B.1 down flank
SNO2751	GACGATAATTGTATTGGC	H2B.1 down flank
SNO2752	TCAGCAACAACAACAAC	H2B.1 up check
SNO2753	TTATTACAAAGTTGGGTACA	H2B.1 down check
SNO2725	CTTCATACATTTACAAAGTTTTG	H2B.2 qPCR/ORF check
SNO2726	TGAGTTCATAATAGACATAGCTT	H2B.2 qPCR/ORF check
SNO2811	ggcgaattggagctccaccgcggtggcggccgctctagaactagtgGATCgtttaaacGAGAGTGGCAGAGAGAAGAA	H2A.2 swapped for H2A.1 primer 1
SNO2812	CTTTACCTTTACCACCTGACATTGTTATAAGTTATGATATATGATT	H2A.2 swapped for H2A.1 primer 2
SNO2813	AATCATATATCATAACTTATAACAATGTCAGGTGGTAAAGGTAAAG	H2A.2 swapped for H2A.1 primer 3
SNO2814	gatccactagttctagagcggccgccCTACAATTCTTGAGAAGCCTTAA	H2A.2 swapped for H2A.1 primer 4
SNO2815	TTAAGGCTTCTCAAGAATTGTAGggcggccgctctagaactagtggatc	H2A.2 swapped for H2A.1 primer 5
SNO2816	TAATTATCATCATTCCCCTTTGTttgggtaccgggccccccctcgagg	H2A.2 swapped for H2A.1 primer 6
SNO2817	cctcgagggggggcccggtacccaaACAAAGGGGAATGATGATAATTA	H2A.2 swapped for H2A.1 primer 7
SNO2818	gtcgacggtatcgataagcttgatatcgaattcctgcagcccgggggatcgtttaaacTTTGATAATACTTGATAATGATG	H2A.2 swapped for H2A.1 primer 8
SNO2819	ggcgaattggagctccaccgcggtggcggccgctctagaactagtgGATCgtttaaacCCAAATACCAAGTTCTGTTG	H2A.1 swapped for H2A.2 primer 1
SNO2820	TTTTCCTTTACCACCTGACATTATTGTTAATATGCTATTATTTGA	H2A.1 swapped for H2A.2 primer 2
SNO2821	TCAAATAATAGCATATTAACAATAATGTCAGGTGGTAAAGGAAAA	H2A.1 swapped for H2A.2 primer 3
SNO2822	gatccactagttctagagcggccgccTTACAATTCTTGAGAAGCGG	H2A.1 swapped for H2A.2 primer 4
SNO2823	CCGCTTCTCAAGAATTGTAAggcggccgctctagaactagtggatc	H2A.1 swapped for H2A.2 primer 5
SNO2824	AAACTTTAAAACACCAATATAACttgggtaccgggccccccctcgagg	H2A.1 swapped for H2A.2 primer 6
SNO2825	cctcgagggggggcccggtacccaaGTTATATTGGTGTTTTAAAGTTT	H2A.1 swapped for H2A.2 primer 7
SNO2826	AGCACCAGATATCAACCCGgtcgacggtatcgataagcttgatatcgaattcctgcagcccgggggatcgtttaaac	H2A.1 swapped for H2A.2 primer 8
SNO2859	GAAGAAGAAATTCTCATAGC	H2A.2 swapped for H2A.1 checking primer 1
SNO2860	TGTGGACTCTACCGACTG	H2A.2 swapped for H2A.1 checking primer 2
SNO2861	GTTAAGGCTTCTCAAGAAT	H2A.2 swapped for H2A.1 checking primer 3
SNO2862	CATTAGCGAGAGTATAACC	H2A.2 swapped for H2A.1 checking primer 4
SNO2863	GGAAGAAGAAGTGACAAG	H2A.1 swapped for H2A.2 checking primer 1
SNO2864	CCAAGATTTCAGCAGCTA	H2A.1 swapped for H2A.2 checking primer 2
SNO2865	GCTTCTCAAGAATTGTAA	H2A.1 swapped for H2A.2 checking primer 3
SNO2866	GAATCATTGTGACAATTGA	H2A.1 swapped for H2A.2 checking primer 4
SNO2867	Gataagggtggtaattattac	FLPASAT checking primer 1
SNO2868	TAGAGTCGGAAACCAATA	FLPASAT checking primer 2
SNO2948	CGTGTTAGTGGTGGGC	H2A.1 KO upstream flank for KO in swapping experiment (larger flank)
SNO2949	CCGTATTACCAGTATTGTTG	H2A.1 KO downstream flank for KO in swapping (larger flank)
SNO2950	GCCATTGTGAAGTATTAGTT	H2A.2 KO upstream flank for KO in swapping experiment (larger flank)
SNO2951	GATTCTCATCTACTTCTCTGTG	H2A.2 KO downstream flank for KO in swapping (larger flank)
SNO2999	GTTCCTGGACAAAGGTTTC	Bub1 up flank
SNO3000	CACGGCGCGCCTAGCAGCGGTGTGGCAGTTTCTGTATCAC	Bub1 up flank
SNO3001	GTCAGCGGCCGCATCCCTGCGGTAGAAGGAGAACTAAACTCG	Bub1 down flank
SNO3002	CGAGTTAAAATCAGAGACAAGTC	Bub1 down flank
SNO3003	GAGAGGAGGAGTTGTAATAATC	Bub1 up check
SNO3004	CCTCCCAGTGGAGAAGG	Bub1 down check
SNO3005	CTTGGCTAAAAAAGAGATTG	Bub1 qPCR/ORF-check
SNO3006	CTTGACCCTCTTTTCACTTTC	Bub1 qPCR/ORF-check
SNO3086	GTACCACACTCTTCCAGTTTGC	Sgo1 up flank
SNO3087	CACGGCGCGCCTAGCAGCGGGGATTTCCGATCTCCTTGC	Sgo1 up flank
SNO3088	GTCAGCGGCCGCATCCCTGCATCGTAGATATACAACCATTGGC	Sgo1 down flank
SNO3089	CATTCATACTTTAGGTGATGCAC	Sgo1 down flank
SNO3090	CACTCTTACTAATGGTTCAGGG	Sgo1 up check
SNO3091	GATATGGGGTTAGGTGTACC	Sgo1 down check
SNO3092	CTTGGAGAATACTAGACTACGC	Sgo1 qPCR/ORF-check
SNO3093	GTCATCACATTCGACTCAATG	Sgo1 qPCR/ORF-check
SNO2731	CATCAAAACTTGTTGCCAAAGAAATCAGGTAAAGGTGGTGTTAAGGCTTCTCAAGAATTGCGGATCCCCGGGTTAATTAACGG	H2A.2 C-terminal epitope tag
SNO2732	TAAAAATACATGTAATGAACGAAAAAAAACCTATAGAAAACTTTAAAACACCAATATAACGGCGGCCGCTCTAGAACTAGTGGATC	H2A.2 C-terminal epitope tag
SNO2358	CTCGAGTCTTTGGATAG	Mtla1 screening
SNO2359	CATCATCCATCTGGTCGC	Mtla1 screening
SNO2360	GATTCACTTCGTTACCAG	Mtlα2 screening
SNO2361	CTTGAGTCCAAACATCCG	Mtlα2 screening
SN2502	GAGTCGCAATGGCACG	Mtla1 up flank
SN2503	CACGGCGCGCCTAGCAGCGGGAGGAGGTTGAAGGTG	Mtla1 up flank
SN2504	GTCAGCGGCCGCATCCCTGCCCACAATAACTCCACTG	Mtla1 down flank
SN2505	TTATTAAATCTAGCAAAGG	Mtla1 down flank
SN2506	GGTTCGGTTGACAATTC	Mtla1 up check
SN2507	CAAAATTCATTCCGGC	Mtla1 up check
SNO2971	CGCTTCTCAAGAATTGTAA	H2A.1 C-terminus coding strand
SNO2972	TTACAATTCTTGAGAAGCG	H2A.1 C-terminus non-coding strand
SNO2973	AAGGCTTCTCAAGAATTG	H2A.2 C-terminus coding strand
SNO2974	CAATTCTTGAGAAGCCTT	H2A.2 C-terminus non-coding strand
SNO464	ggcgaattggagctccaccgcggtggcggccgctctagaactagtgGATCgtttaaacTTGGTAGATTTACAACTGAAGCCG	LEU2_up_flank_F
SNO467	GTCGACGGTATCGATAAGCTTGATATCGAATTCCTGCAGCCCGGGGGATCgtttaaacTCGAAAACGATGTTTGCACCACCG	LEU2 down_flank_R
SNO3068	CAGAGCATGTGGTTGAAAATGAATATCGAAAAGGGGAGTATTTCTGGAGTGA	H2A.2 addback_primer_1
SNO3069	TCACTCCAGAAATACTCCCCTTTTCGATATTCATTTTCAACCACATGCTCTG	H2A.2 addback_primer_2
SNO3070	cgatacatttgcggtacagaaatgtGACAATACAAGATCCATCACATCTAAC	H2A.2 addback_primer_3
SNO3071	GTTAGATGTGATGGATCTTGTATTGTCacatttctgtaccgcaaatgtatcg	H2A.2 addback_primer_4
SNO3145	ggcgaattggagctccaccgcggtggcggccgctctagaactagtgGATCgtttaaacGACAAGAGAGAGAAGGAGAG	H2A.2 KO_FLPSAT_primer1
SNO3146	gatccactagttctagagcggccgcCGCTTTACCTTTACCACCTG	H2A.2 KO_FLPSAT_primer2
SNO3149	CctcgagggggggcccggtacccaaGGTGTTAAGGCTTCTCAAG	H2A.2 KO_FLPSAT_primer3
SNO3150	cgacggtatcgataagcttgatatcgaattcctgcagcccgggggatcgtttaaacGCCAGCACCAACCACCACAG	H2A.2 KO_FLPSAT_primer4
SNO3147	CAGGTGGTAAAGGTAAAGCGgcggccgctctagaactagtggatc	H2A.2 KO_FLPSAT_primer5
SNO3148	CTTGAGAAGCCTTAACACCttgggtaccgggccccccctcgagG	H2A.2 KO_FLPSAT_primer6
SNO1903	ctttcatcctacataaatagacgcatataagagtgaaattctggaaatctggaaatctgg	FLPSAT_primer_KO_R
SNO1902	ccagatttccagatttccagaatttcactcttatatgcgtctatttatgtaggatgaaag	FLPSAT_primer_KO_F
