# Supplementary material for: A natural histone H2A variant lacking the Bub1 phosphorylation site and regulated depletion of centromeric histone CENP-A foster evolvability in Candida albicans
Source: PLoS Biol. 2019 Jun 21;17(6):e3000331. doi: 10.1371/journal.pbio.3000331 (PMC6613695; doi:10.1371/journal.pbio.3000331)
Supplement: S1 Data — (XLSX) [file pbio.3000331.s013.xlsx]

## Sheet: 2B_Data
Figure 2B. Frequency of Colony Sectoring
		WT	11,11	22,22	bub1	sgo1	11,--	11,-- + H2A.2 WT	11,-- + H2A.2 S121A
Raw data	experiment 1	0/265	38/132	0/178	92/166		45/134
(number of sectored colonies/number of colonies assessed)	experiment 2	0/177	72/367	0/356	174/413	104/312	45/165	2/201	48/164
	experiment 3	0/213	66/286	0/431	116/294	50/207	64/248	6/177	22/103
	experiment 4	0/209				48/155		2 out of 77	31/124
% sectors	experiment 1	0	29.1	0	55.6		33.9
	experiment 2	0	19.5	0	42.2	33.2	27.2	1.2	29.5
	experiment 3	0	23.2	0	39.5	24.3	25.6	3.5	21.1
	experiment 4	0				30.8		2.4	25.1
	average	0	23.9333	0	45.7667	29.4333	28.9	2.36667	25.2333
	stddev	0	4.84183	0	8.62226	4.60471	4.40341	1.15036	4.20159

## Sheet: 2C_Data
Figure 2C. Frequency of Arg Auxotrophy
		WT	11,11	22,22	bub1	sgo1
Raw numbers	experiment 1	1/288	7/220	2/254	25/476
(number of Arg auxotrophs/number of colonies assessed)	experiment 2	0/355	5/361	1/256	24/326
	experiment 3	0/668	15/531	0/267	41/699	9/254
	experiment 4	6/189	8/405	0/196		7/308
	experiment 5	1/113		0/317		14/470
% Arg auxotrophs	experiment 1	0.03	3.1	0.78	5.2	3.5
	experiment 2	0	1.47	0.24	7.3	2.1
	experiment 3	0	2.9	0	5.9	2.9
	experiment 4	0.3	1.98	0
	experiment 5	0.1		0
	average	0.086	2.3625	0.204	6.13333	2.83333
	stddev	0.126412	0.769345	0.338349	1.06927	0.702377

## Sheet: 2D_Data
Figure 2D. Frequency of Sorbose Resistance
Experiment 1	# colonies on Sorbose medium	# colonies on YEPD medium (1/5000 dilution)	rate		averages				average	stddev
WT	23	249	1.84739e-05		WT	1.84739e-05	1.22066e-05	2.18543e-05	1.75116e-05	4.89532e-06
11,11	89	237	7.51055e-05		11,11	7.51055e-05	0.000132995	7.90378e-05	9.57127e-05	3.23471e-05
22,22	26	283	1.83746e-05		22,22	1.83746e-05	3.29787e-05	2.55452e-05	2.56328e-05	7.30248e-06
bub1	356	234	0.000304274		bub1	0.000304274	0.000248	0.00028125	0.000277841	2.82912e-05
sgo1	127	299	8.49498e-05		sgo1	8.49498e-05	0.000103448	9.83051e-05	9.55677e-05	9.54819e-06
11,--	94	255	7.37255e-05		11,--	7.37255e-05	7.56219e-05	8.31746e-05	7.75073e-05	4.99876e-06
					11,-- + H2A.2 WT	2.71084e-05	2.33645e-05	1.47157e-05	2.17295e-05	6.35607e-06
					11,-- + H2A.2 S121A	9.73154e-05	7.77778e-05	8.03987e-05	8.5164e-05	1.06048e-05
Experiment 2	# colonies on Sorbose medium	# colonies on YEPD medium (1/5000 dilution)	rate
WT	13	213	1.22066e-05
11,11	131	197	0.000132995
22,22	31	188	3.29787e-05
bub1	279	225	0.000248
sgo1	90	174	0.000103448
11,--	76	201	7.56219e-05				WT
11,-- + H2A.2 WT	25	214	2.33645e-05
11,-- + H2A.2 S121A	77	198	7.77778e-05
Experiment 3	# colonies on Sorbose medium	# colonies on YEPD medium (1/5000 dilution)	rate
WT	33	302	2.18543e-05
11,11	115	291	7.90378e-05
22,22	41	321	2.55452e-05
bub1	405	288	0.00028125
sgo1	145	295	9.83051e-05
11,--	131	315	8.31746e-05
11,-- + H2A.2 WT	22	299	1.47157e-05
11,-- + H2A.2 WT	45	332	2.71084e-05
11,-- + H2A.2 S121A	145	298	9.73154e-05
11,-- + H2A.2 S121A	121	301	8.03987e-05

## Sheet: 2F_Data
Figure 2F. Frequency of Cells with Two Dots (unbudded cells only)
	WT	# 2 dot cells	# 1 dot cells						11,--	# 2 dot cells	# 1 dot cells
Exp 1	slide1	0	75					Exp 1	slide1	2	74
	slide2	0	25						slide2	0	103
	slide3	0	68	Exp1					slide3	2	86
	slide4	0	21	# 2 dot cells	# 1 dot cells	% 2 dots			slide4	0	44	# 2 dot cells	# 1 dot cells
	slide5	0	106	0	295	0			slide5	0	111	4	418
Exp 2	slide6	1	96					Exp 2	slide6	1	100
	slide7	0	85						slide7	3	63
	slide8	0	54	Exp2					slide8	3	119
	slide9	0	72	# 2 dot cells	# 1 dot cells	% 2 dots			slide9	1	105	# 2 dot cells	# 1 dot cells
	slide10	0	83	1	390	0.256			slide10	0	104	8	491
Exp 3	slide11	0	47					Exp 3	slide11	0	105
	slide12	0	78	Exp3					slide12	2	110
	slide13	0	85	# 2 dot cells	# 1 dot cells	% 2 dots			slide13	2	108
	slide14	1	71	1	281	0.355			slide14	1	106	# 2 dot cells	# 1 dot cells
									slide15	2	76	7	505
	experiment conglomerate
	% 2 dots	WT	11,--
	exp1	0	0.956
	exp2	0.256	1.63
	exp3	0.355	1.39
	avg	0.203667	1.32533
	stddev	0.183195	0.341622

## Sheet: 3B_Data
Figure 3B. Cell Viability on YEPD vs. Pre-Spo
		Viability on YEPD							Viability on Pre-Spo
			WT [11,22]	WT [1111,2222]	[1111,1111]	[2222,2222]				WT [11,22]	WT [1111,2222]	[1111,1111]	[2222,2222]
		Average	120.1	130.2	105.6	99.3			Average	93.6	45.7	4.33	37.6
		StdDev	39.2	14.6	4.4	9.9			StdDev	2.7	6.9	2.21	2.5
Exp1 haemocytometer # expected: 310		experiment 1	484	425	313	276		Exp1 haemocytometer # expected: 310	experiment 1	295	118	19	105
Exp2 haemocytometer # expected: 265		experiment 2	325	276	292	292		Exp2 haemocytometer # expected: 265	experiment 2	254	125	6	111
Exp 3haemocytometer # expected: 270		experiment 3	216	346	278	267		Exp 3haemocytometer # expected: 270	experiment 3	243	138	12	100
% viability (=colony#/haemocytomoeter count)		experiment 1	156	137	101	89		% viability (=colony#/haemocytomoeter count)	experiment 1	95	38	6.2	34
		experiment 2	122.6	104	110	110			experiment 2	96	47	2.33	42
		experiment 3	80.2	143	103	99			experiment 3	90	51	4.33	37
		average	119.6	128	104.667	99.3333			average	93.6667	45.3333	4.28667	37.6667
			37.9889	21	4.72582	10.504				3.21455	6.65833	1.93536	4.04145

## Sheet: 3C_Data
Figure 3C. Frequency of Arginine Auxotrophy (Tetraploids)
		ARG+ Marker Loss in Tetraploids
			WT Diploid	WT Tetraploid	[1111,1111]	[2222,2222]
		Average	0	2.91	8.05	0.39
		StdDev	0	0.76	1.79	0.33
		experiment 1	0/232	18/486	40/389	1/676
		experiment 2	0/342	14/678	30/408	5/702
		experiment 3	0/211	12/412	33/459	2/498
	% arg+ loss	experiment 1	0	3.8	10.3	0.15
		experiment 2	0	2.21	7.3	0.8
		experiment 3	0	2.84	7.1	0.2
		average		2.95	8.23333	0.383333
		stdev		0.800687	1.79258	0.361709

## Sheet: 3D_Data
Figure 3D. Frequency of Arginine Auxotrophy (Diploid cells post fluconazole)
	parent strain	#arg aux	#total colonies	% aux	average %aux
	WT [11,22]	0	57	0
		2	226	0.884956
		4	323	1.23839
		5	299	1.67224
		4	313	1.27796
		1	80	1.25
		1	122	0.819672
		2	112	1.78571
		1	133	0.75188
		0	131	0
		6	341	1.75953
		0	95	0
		2	85	2.35294
		0	102	0	0.985234
	[11,11]	4	87	4.5977
		3	92	3.26087
		5	100	5
		3	81	3.7037
		13	351	3.7037
		11	320	3.4375
		9	348	2.58621
		9	349	2.5788
		9	339	2.65487
		10	287	3.48432
		11	299	3.67893
		8	310	2.58065	3.43894
	[22,22]	0	111	0
		0	89	0
		0	103	0
		0	301	0
		0	281	0
		0	343	0
		1	361	0.277008
		1	333	0.3003
		0	341	0
		1	294	0.340136
		1	318	0.314465
		0	94	0
		0	106	0	0.0947623

## Sheet: 4A_Data
Figure 4A. H2A.1 and H2A.2 mRNA Abundance (RT-qPCR)
	H2A1 and H2A.2 expression in Diploids versus Tetraploids in YEPD									H2A1 and H2A.2 expression Diploids and Diploids pre-treated with fluconazole
YEPD		WT 2n#1	WT 2n#2	WT 2n#3	WT 4n#1	WT 4n#2	WT 4n#3				WT 2n#1	WT 2n#2	WT 2n#3	WT 2n + flc10 #1	WT 2n + flc10 #2	WT 2n + flc10 #3
primer	h3
	av Ct	20.05	20.245	20.335	20.15	20.105	20.07		primer	h3
										av Ct	17.11	17.355	17.065	17.39	17.39	17.215
primer	h2a.1
	av Ct	20.115	20.29	20.46	20.295	20.245	20.3		primer	h2a.1
	dCt	0.955945	0.96929	0.917004	0.904379	0.907519	0.852635			dCt	17.105	17.235	16.925	17.195	17.105	17.095
	avg	0.947413			0.888178					avg	1.00347	1.08673	1.10191	1.14472	1.21841	1.08673
	std	0.0271671			0.0308211					avg	1.06404			1.14996
										std	0.0529969			0.0659934
primer	h2a.2
	av Ct	19.925	20.235	20.395	20.495	20.17	20.335		primer	h2a.2
	dCt	1.09051	1.00696	0.959264	0.787308	0.955945	0.832199			dCt
	avg	1.01891			0.858484					avg	17.155	16.96	17.315	17.27	17.695	17.27
	std	0.0664333			0.0873374						0.96929	1.31494	0.840896	1.08673	0.809442	0.962594
										avg	1.04171			0.952924
										std	0.24518			0.138899
	H2A1 and H2A.2 expression in Diploids versus Tetraploids in Pre-Spo
Pre-Spo
		WT 2n#1	WT 2n#2	WT 2n#3	WT 4n#1	WT 4n#2	WT 4n#3
primer	h3
	av Ct	19.53	19.51	19.455	19.855	19.815	21.5
primer	h2a.1
	av Ct	20.95	21.115	20.915	21.49	21.14	22.545
	dCt	0.373712	0.328736	0.363493	0.32197	0.399149	0.484645
	avg	0.355314			0.401922
	std	0.0235776			0.0813727
primer	h2a.2
	av Ct	20.975	20.815	20.745	21.52	21.365	23.01
	dCt	0.367292	0.404721	0.408951	0.315344	0.34151	0.351111
	avg	0.393655			0.335989
	std	0.0229284			0.0185117
	Averages
		YEPD	WT 2n	tetraploid				fluconazole	WT	flc10
	h2a.1	avg	0.947413	0.888178			h2a.1	avg	1.06404	1.14996
		std	0.0271671	0.0308211				stddev	0.0529969	0.0659934
							h2a.2	avg	1.04171	0.952924
	h2a.2	avg	1.01891	0.858484				std	0.24518	0.138899
		std	0.0664333	0.0873374
		pre-spo
	h2a.1	avg	WT 2n	tetraploid
		std	0.355314	0.401922
			0.0235776	0.0813727
	h2a.2	avg	0.393655	0.335989
		std	0.0229284	0.0185117

## Sheet: S2B_Data
Figure S2B. qPCR of H2A and H2B genes for verification of copy number
h2a.1 knockout						h2b.1 knockout						h2a.2 knockout						h2b.2 knockout
	exp1	exp2	exp3				exp1	exp2	exp3				exp1	exp2	exp3				exp1	exp2	exp3
primers: act1						primers: act1						primers: act1						primers: act1
av Ct	16.6	15.43	16.98			av Ct	17.75	17.02	16.67			av Ct	18.2	17.23	16.71			av Ct	15.45	16.34	14.48
primesr: h2a.1						primesr: h2a.1						primesr: h2a.1						primesr: h2a.1
av. Ct	nd	nd	nd			av. Ct	18.03	17.265	16.933			av. Ct	18.4	17.3	16.81			av. Ct	15.57	16.48	14.63
dCt						dCt	0.823591	0.843816	0.833353			dCt	0.870551	0.952638	0.933033			dCt	0.920188	0.907519	0.90125
primers: h2b.1						primers: h2b.1						primers: h2b.1						primers: h2b.1
av ct	16.92	15.596	17.062			av ct	nd	nd	nd			av ct	18.18	17.37	16.79			av ct	15.65	16.49	14.61
dCt	0.80107	0.89131	0.944747			dCt						dCt	1.01396	0.907519	0.946058			dCt	0.870551	0.90125	0.913831
primers: h2a.2						primers: h2a.2						primers: h2a.2						primers: h2a.2
av Ct	16.33	14.855	16.55			av Ct	17.51	16.526	16.31			av Ct	nd	nd	nd			av Ct	15.66	16.46	14.61
dCt	1.20581	1.48968	1.34723			dCt	1.18099	1.40834	1.28343			dCt						dCt	0.864537	0.920188	0.913831
primers: h2b.2						primers: h2b.2						primers: h2b.2						primers: h2b.2
av Ct	16.13	15	16.66			av Ct	17.35	16.65	16.29			av Ct	18.36	17.37	16.85			av Ct	nd	nd	nd
dCt	1.38511	1.34723	1.24833			dCt	1.31951	1.29235	1.30134			dCt	0.895025	0.907519	0.907519			dCt
Copy # averages
H2A.1	h2a.1	h2b.1	h2a.2	h2b.2		H2B.1	h2a.1	h2b.1	h2a.2	h2b.2		H2A.2	h2a.1	h2b.1	h2a.2	h2b.2		H2B.2	h2a.1	h2b.1	h2a.2	h2b.2
	0	0.80107	1.20581	1.38511			0.823591	0	1.18099	1.31951			0.870551	1.01396	0	0.895025			0.920188	0.870551	0.864537	0
	0	0.89131	1.48968	1.34723			0.843816	0	1.40834	1.29235			0.952638	0.907519	0	0.907519			0.907519	0.90125	0.920188	0
	0	0.944747	1.34723	1.24833			0.833353		1.28343	1.30134			0.933033	0.946058	0	0.907519			0.90125	0.913831	0.913831
avg	0	0.879042	1.34757	1.32689		avg	0.833587	0	1.29092	1.3044		avg	0.918741	0.955845	0	0.903354		avg	0.909652	0.895211	0.899519	0
std dev	0	0.07262	0.141935	0.0706221		std dev	0.0101144	0	0.113861	0.0138336		std dev	0.0428695	0.053891	0	0.00721346		std dev	0.00964714	0.0222636	0.0304612	0

## Sheet: S3B_Data
Figure S3B.
Orf-swap genomic qPCR
Experiment 1
primers: act1	wt	11,11	22,22
Ct avg.	16.71	17.2	17.625
primers: h2a.1	wt	11,11	22,22
Ct avg.	16.81	16.285	nd
dCt	0.933033	1.88557
primers: h2a.2	wt	11,11	22,22
Ct avg.	16.67	nd	16.7875
dCt	1.02811		1.78695
Experiment 2
primers: act1	wt	11,11	22,22
Ct avg.	15.545	16.105	16.22
primers: h2a.1	wt	11,11	22,22
Ct avg.	15.58	15.09
dCt	0.976032	2.0209
primers: h2a.2	wt	11,11	22,22
Ct avg.	15.695		15.14
dCt	0.90125		2.11404
Experiment 3
primers: act1	wt	11,11	22,22
Ct avg.	17.71	17.155	17.8
primers: h2a.1	wt	11,11	22,22
Ct avg.	17.81	16.165
dCt	0.933033	1.98618
primers: h2a.2	wt	11,11	22,22
Ct avg.	17.675		16.56
dCt	1.02456		2.36199
h2a.1 copy # averages	wt	11,11	22,22
exp1	0.933033	1.88557
exp2	0.976032	2.0209
exp3	0.9335	1.99
avg dCt	0.947522	1.96549
stdev	0.0246916	0.0709179
h2a.2 copy # averages	wt	11,11	22,22
exp1	1.02811		1.79
exp2	0.90125		2.11404
exp3	1.021		2.36
avg dCt	0.983455		2.08801
stdev	0.0581997		0.233428

[truncated: 1 more sheets: S3C_Data]
